# Supplementary material for: Bayesian inference of antigenic and non-antigenic variables from haemagglutination inhibition assays for influenza surveillance
Source: R Soc Open Sci. 2018 Jul 25;5(7):180113. doi: 10.1098/rsos.180113 (PMC6083687; doi:10.1098/rsos.180113)
Supplement: Supplementary Table S1 [file rsos180113supp2.xls]

## Sheet: Sheet1
Strain	Ab concentration (M)	Log2 of Ab concentration (M)	Lower	Upper
HK.1.68	1.27149e-07	-22.907	-23.1362	-22.675
EN.42.72	4.72198e-08	-24.336	-24.581	-24.1076
PC.1.73	3.61195e-08	-24.7226	-24.9588	-24.4768
VI.3A.75	1.0746e-10	-33.1155	-33.4027	-32.8177
SL.840.74	7.57634e-08	-23.6539	-23.8851	-23.4157
BI.21793.72	1.17114e-07	-23.0256	-23.2572	-22.7997
BI.5930.74	1.04038e-07	-23.1964	-23.4331	-22.9738
TE.1B.77	9.65947e-08	-23.3035	-23.5382	-23.079
TE.1A.77	1.10198e-07	-23.1134	-23.3439	-22.884
VI.3C.75	4.14034e-08	-24.5257	-24.7567	-24.2863
AM.1609.77	5.984e-08	-23.9943	-24.2355	-23.7616
BI.2461.78	7.90963e-08	-23.5918	-23.8253	-23.3544
CO.2.86	1.71361e-09	-29.1203	-29.3767	-28.8511
NL.330.85	8.99479e-08	-23.4063	-23.6397	-23.1765
BA.1.79	6.46097e-08	-23.8837	-24.1242	-23.6548
PH.2.82	1.15147e-10	-33.0158	-33.3015	-32.7183
WE.4.85	6.92738e-08	-23.7831	-24.02	-23.5551
EN.496.80	7.35947e-08	-23.6958	-23.9349	-23.461
ST.10.85	5.86978e-08	-24.0221	-24.2522	-23.7849
CE.1B.84	4.11698e-10	-31.1777	-31.4557	-30.9078
BA.2.79	8.22358e-08	-23.5357	-23.777	-23.3143
LE.360.86	1.27121e-07	-22.9073	-23.1362	-22.6745
CC.4.85	1.1578e-07	-23.0421	-23.2618	-22.8026
NL.209.80	1.04818e-07	-23.1856	-23.4169	-22.962
NL.233.82	9.19242e-08	-23.375	-23.6147	-23.1535
NL.241.82	4.08701e-09	-27.8663	-28.1159	-27.5949
VI.7.87	1.04281e-07	-23.193	-23.4092	-22.957
RD.577.80	1.41566e-08	-26.074	-26.3253	-25.841
SI.2.87	8.7046e-08	-23.4536	-23.6868	-23.2184
BE.353.89	7.71752e-08	-23.6273	-23.8601	-23.3878
SH.31.80	9.68189e-08	-23.3001	-23.5445	-23.0839
NL.450.88	1.15522e-07	-23.0453	-23.2719	-22.8081
LY.1149.91	6.14871e-08	-23.9551	-24.1858	-23.7177
NL.333.85	8.2012e-08	-23.5396	-23.77	-23.2972
VI.2.90	9.72312e-08	-23.294	-23.5217	-23.058
SH.11.87	3.14003e-08	-24.9246	-25.1667	-24.6837
NL.620.89	1.14301e-07	-23.0607	-23.2964	-22.8327
GU.54.89	7.09897e-08	-23.7478	-23.9893	-23.5193
NL.172.96	8.08507e-08	-23.5602	-23.7904	-23.3224
BE.32A.92	2.32525e-08	-25.358	-25.6039	-25.1208
HK.34.90	7.4338e-08	-23.6813	-23.9264	-23.4556
BE.32B.92	1.7779e-08	-25.7453	-25.9971	-25.505
OS.2352.93	2.3217e-08	-25.3602	-25.5904	-25.1056
PR.413.94	1.11031e-07	-23.1025	-23.3378	-22.8737
GE.A9509.95	4.92273e-08	-24.276	-24.5151	-24.0471
FI.338.95	9.86697e-08	-23.2728	-23.5116	-23.0422
NL.47.95	8.77485e-08	-23.4421	-23.6748	-23.2111
MA.G252.93	3.1139e-08	-24.9367	-25.1725	-24.689
NL.1.95	1.32757e-07	-22.8447	-23.0756	-22.6122
NL.218.95	4.13836e-08	-24.5264	-24.7575	-24.2739
SD.9.93	2.16664e-08	-25.46	-25.7096	-25.2207
GD.25.93	7.27047e-08	-23.7134	-23.955	-23.477
JO.33.94	9.16396e-08	-23.3795	-23.6154	-23.1501
NA.933.95	3.0013e-08	-24.9898	-25.2272	-24.7399
LY.2279.95	9.64638e-08	-23.3054	-23.5435	-23.0802
SP.1.96	7.918e-08	-23.5903	-23.829	-23.3601
BR.8.96	8.84486e-08	-23.4306	-23.6624	-23.1996
AU.10.97	3.7008e-09	-28.0095	-28.2536	-27.7398
NL.5.98	1.10579e-07	-23.1084	-23.3322	-22.8661
NL.18.94	1.64519e-08	-25.8572	-26.0989	-25.604
NL.286.97	4.83367e-08	-24.3023	-24.5439	-24.0787
PH.2V.82	1.83913e-08	-25.6964	-25.9466	-25.4598
BE.32V.92	4.69778e-08	-24.3434	-24.5702	-24.1034
CE.1A.84	3.7318e-10	-31.3194	-31.6115	-31.0474
SY.5B.97	2.38744e-08	-25.32	-25.5643	-25.0827
SY.5V.97	6.59707e-08	-23.8536	-24.0832	-23.613
SY.5A.97	3.55779e-08	-24.7444	-24.993	-24.5118
WU.359B.95	5.65591e-08	-24.0757	-24.3119	-23.8417
MW.10.99	2.93645e-10	-31.6652	-31.9477	-31.3762
SY.5HAY.97	3.3855e-09	-28.138	-28.3909	-27.8711
NL.1.02	1.27381e-07	-22.9043	-23.1351	-22.6784
PM.2007.99	1.27122e-07	-22.9073	-23.148	-22.6793
NL.126.01	5.54771e-08	-24.1035	-24.3331	-23.8581
NL.118.01	2.68169e-08	-25.1523	-25.3949	-24.9104
FU.411.02	6.6836e-08	-23.8348	-24.0758	-23.6026
NL.88.03	1.27068e-07	-22.9079	-23.1367	-22.6775
NL.22.03	1.05297e-07	-23.179	-23.4089	-22.9478
NL.124.01	2.39238e-08	-25.317	-25.561	-25.0757
Wyoming.3.03	2.56333e-08	-25.2174	-25.4619	-24.9835
Wis.67.05	8.38322e-08	-23.5079	-23.7352	-23.2613
CA.7.04	7.84426e-10	-30.2476	-30.5223	-29.9776
NY.55.04	1.10711e-09	-29.7505	-30.0133	-29.4858
WE.1.04	1.89574e-08	-25.6527	-25.9004	-25.4109
Sing.37.04	3.10019e-08	-24.9431	-25.1865	-24.7019
VI.523.04	4.96117e-08	-24.2647	-24.4985	-24.0256
Bris.3.05	6.99274e-09	-27.0915	-27.3475	-26.8457
VI.512.05	5.64572e-08	-24.0783	-24.3068	-23.835
Mal.753.05	9.18663e-08	-23.3759	-23.6117	-23.1486
HK.107.71	6.83256e-10	-30.4469	-30.7291	-30.1762
Shantou.1219.04	4.2435e-09	-27.8121	-28.0602	-27.55
Annecy.1138.05	9.43661e-08	-23.3372	-23.5791	-23.1087
HK.4443.05	5.89746e-08	-24.0153	-24.2515	-23.7759
Anhui.1238.05	7.90125e-08	-23.5933	-23.8198	-23.3555
Hiroshima.52.05	7.44984e-09	-27.0001	-27.2447	-26.7556
Bris.9.06	2.41404e-08	-25.304	-25.5432	-25.0571
Nepal.921.06	6.33577e-10	-30.5558	-30.8304	-30.2707
Bris.4.07	1.0993e-07	-23.1169	-23.3416	-22.8836
Bris.10.07	8.5309e-08	-23.4827	-23.7188	-23.2573
Uru.716.07	5.55729e-08	-24.101	-24.3426	-23.8643
FI.9.08	1.63603e-08	-25.8652	-26.1163	-25.619
JO.15.08	1.08498e-07	-23.1358	-23.3662	-22.9058
Perth.16.09	2.53316e-08	-25.2345	-25.4705	-24.9933
HK.1985.09	6.3556e-09	-27.2293	-27.456	-26.9692
HK.1952.09	1.14249e-07	-23.0613	-23.3017	-22.842
Wis.15.09	1.33313e-07	-22.8387	-23.0782	-22.6231
VI.361.11	9.59569e-08	-23.313	-23.5536	-23.0882
TE.50.12	5.86483e-08	-24.0233	-24.2677	-23.793
Sam.73.13	3.73719e-10	-31.3173	-31.5874	-31.0388
HK.146.13	5.36641e-10	-30.7953	-31.0804	-30.5199
Saf.4655.13	5.5436e-08	-24.1046	-24.3371	-23.8696
ST.6.14	1.23585e-07	-22.948	-23.1793	-22.7299
Norway.466.14	1.11159e-07	-23.1009	-23.3323	-22.8699
Swit.9715293.13	9.64811e-08	-23.3052	-23.5423	-23.0731
NL.525.14	3.75722e-09	-27.9877	-28.2471	-27.7303
HK.5738.14	1.17652e-07	-23.019	-23.2489	-22.7875
HK.4801.14	4.14588e-10	-31.1676	-31.4493	-30.8861
Georgia.532.15	2.38396e-08	-25.3221	-25.5698	-25.0884
