# Supplementary material for: Bayesian inference of antigenic and non-antigenic variables from haemagglutination inhibition assays for influenza surveillance
Source: R Soc Open Sci. 2018 Jul 25;5(7):180113. doi: 10.1098/rsos.180113 (PMC6083687; doi:10.1098/rsos.180113)
Supplement: Supplementary Table S3 [file rsos180113supp4.xls]

## Sheet: Sheet1
Strain	Non-antigenic variable	Log2 of non-antigenic variable	Lower	Upper
BI.15793.68	3129.53	11.6117	11.1949	12.0487
BI.16190.68	1743.44	10.7677	10.3453	11.1585
BI.16398.68	1425.84	10.4776	10.0648	10.862
BI.808.69	1737.56	10.7629	10.3344	11.1586
BI.908.69	2052.47	11.0031	10.5884	11.4206
BI.17938.69	1828.46	10.8364	10.4194	11.2381
BI.93.70	3060.11	11.5794	11.1454	12.0029
BI.2668.70	1998.47	10.9647	10.5369	11.3787
BI.6449.71	2007.14	10.9709	10.5675	11.3883
BI.21438.71	1648.04	10.6865	10.2879	11.1007
BI.21801.71	2371.95	11.2119	10.7904	11.619
BI.6022.72	2202.29	11.1048	10.6896	11.5295
BI.5168.76	3542.84	11.7907	11.3478	12.2228
BI.4273.75	2121.16	11.0506	10.637	11.4641
BI.334.75	2564.17	11.3243	10.9115	11.7514
BI.1843.75	2180.27	11.0903	10.7084	11.5213
BI.21793.72	1856.34	10.8582	10.4651	11.2945
BI.23290.72	2013.18	10.9753	10.5581	11.3845
BI.23337.72	1499.36	10.5501	10.1526	10.9561
BI.552.73	3186.59	11.6378	11.2184	12.0691
BI.748.73	1333.11	10.3806	9.96754	10.7761
BI.3517.73	1730.98	10.7574	10.3342	11.1463
BI.5146.74	3075.75	11.5867	11.1573	12.0085
BI.5930.74	1751.24	10.7742	10.3632	11.1781
BI.5931.74	1706.63	10.7369	10.3346	11.1461
BI.7398.74	1681.9	10.7159	10.3007	11.1121
BI.9459.74	1587.43	10.6325	10.2388	11.0547
BI.2600.75	1268.21	10.3086	9.88938	10.6894
BI.2813.75	1504.66	10.5552	10.1283	10.943
BI.628.76	1517.73	10.5677	10.1453	10.9734
BI.1761.76	1582.73	10.6282	10.2194	11.0359
BI.2271.76	1492.68	10.5437	10.1444	10.9406
BI.5029.76	3116.08	11.6055	11.1779	12.0327
BI.5657.76	1415.35	10.4669	10.0783	10.8968
BI.6545.76	1714.93	10.7439	10.3553	11.1657
AM.1609.77	3842.43	11.9078	11.4782	12.3475
BI.3895.77	1861.56	10.8623	10.4455	11.2625
RD.5828.77	1347.77	10.3964	9.97336	10.7829
RD.8179.77	1427.55	10.4793	10.0594	10.883
NL.209.80	2824.93	11.464	11.0343	11.8926
RD.577.80	1397.38	10.4485	10.0548	10.8538
NL.233.82	1503.12	10.5537	10.1414	10.9625
NL.241.82	1407.25	10.4587	10.0637	10.8587
NL.330.85	1609.67	10.6525	10.253	11.0707
ST.10.85	1643.39	10.6825	10.2666	11.0814
CO.2.86	1390.11	10.441	10.0237	10.8299
NL.450.88	1732.79	10.7589	10.3514	11.1831
NL.620.89	2865.91	11.4848	11.0515	11.9047
VI.2.90	1434.74	10.4866	10.0707	10.8712
LY.1149.91	2470.23	11.2704	10.853	11.7
MA.G102.93	2213.29	11.112	10.6846	11.5237
MA.G252.93	1751.56	10.7744	10.3514	11.1756
NL.241.93	1621.09	10.6628	10.26	11.0801
NL.1.95	1795.85	10.8105	10.4162	11.2385
WE.4.85	3017.11	11.559	11.1418	11.9802
OK.5.88	2023.93	10.9829	10.5542	11.4017
SI.2.87	1791.38	10.8069	10.3818	11.1996
VI.7.87	1820.5	10.8301	10.4247	11.2438
AL.4382.82	1633.39	10.6737	10.2926	11.1039
LY.2380.81	1631.15	10.6717	10.2383	11.064
BI.4791.81	1828.79	10.8367	10.4183	11.2465
BI.10684.82	1705.09	10.7356	10.3477	11.1719
OS.13676.83	1396.61	10.4477	10.0506	10.8585
NL.333.85	1675.52	10.7104	10.3023	11.1218
BA.1.79	2675.3	11.3855	10.9638	11.8101
PH.2.82	1406.91	10.4583	10.0576	10.8827
CE.1.84	1634.93	10.675	10.2644	11.0847
LE.360.86	1327.63	10.3746	9.95506	10.7655
VI.1.88	1800.95	10.8145	10.4064	11.227
CC.2.88	2220.38	11.1166	10.6906	11.52
ST.12.88	2050.55	11.0018	10.6048	11.4391
EN.138.89	1943.11	10.9242	10.5267	11.3438
EI.3447.89	1631.75	10.6722	10.2635	11.0832
EN.427.88	2065.32	11.0121	10.616	11.4559
GE.5007.89	1338.78	10.3867	9.98162	10.779
WE.3.90	1434.07	10.4859	10.0693	10.8719
WK.1.89	1860.26	10.8613	10.4585	11.2736
AT.3572DASH5.88	1419.07	10.4707	10.0644	10.8744
SH.11.87	1821.12	10.8306	10.3995	11.2258
GU.54.89	1600.98	10.6447	10.2303	11.0376
HK.1.89	2592.63	11.3402	10.9251	11.7613
NL.650.89	2181.76	11.0913	10.666	11.5084
NL.738.89	1597.76	10.6418	10.2425	11.0489
SP.35.89	1554.77	10.6025	10.2011	11.0054
SP.40.89	1696.83	10.7286	10.3143	11.1308
WE.5.89	2262.5	11.1437	10.714	11.5631
ME.2.90	1534.23	10.5833	10.1794	10.9983
SU.1.90	2464.44	11.267	10.8484	11.6911
VI.33.92	2700.47	11.399	10.986	11.8201
NL.891.91	2240.62	11.1297	10.6924	11.5263
CA.1.91	1334.05	10.3816	9.97467	10.7834
EN.260.91	1610.35	10.6532	10.244	11.0709
EN.261.91	1863.71	10.864	10.4358	11.262
MA.G12.91	2295.52	11.1646	10.7366	11.5824
NL.816.91	1647.77	10.6863	10.2731	11.0797
AM.4112.92	1811.37	10.8229	10.4077	11.2406
ES.1285.92	1249.83	10.2875	9.89339	10.6845
FI.220.92	1939.09	10.9212	10.4968	11.3279
MA.G58.92	1969.44	10.9436	10.5246	11.3443
NI.3129.92	2331.11	11.1868	10.7523	11.5894
NL.819.92	2197.71	11.1018	10.6859	11.513
NL.935.92	1976.92	10.949	10.5127	11.3474
PA.583.92	2077.82	11.0209	10.6038	11.4591
PA.614.92	2943.43	11.5233	11.119	11.9655
SA.8.92	2597.03	11.3426	10.9303	11.7825
SA.23.92	1680.99	10.7151	10.2928	11.1122
SA.27.92	1876.17	10.8736	10.4628	11.2838
ST.7.92	1486.69	10.5379	10.1339	10.9405
VI.68.92	1483.95	10.5352	10.1098	10.9306
GE.5366.91	2243.03	11.1312	10.704	11.5413
BE.353.89	1931.25	10.9153	10.4896	11.3204
LY.1182.91	1429.26	10.4811	10.0766	10.8761
BE.352.89	2108.89	11.0423	10.6261	11.4668
PA.467.92	2631.87	11.3619	10.9552	11.7849
TI.5957.92	2313.59	11.1759	10.7598	11.5963
AT.211.89	2076.83	11.0202	10.5919	11.4224
SP.34.89	2308.03	11.1724	10.764	11.594
SP.36.89	1869.56	10.8685	10.4577	11.2762
SP.53.89	1936.02	10.9189	10.5118	11.3173
VI.1.89	2264.57	11.145	10.7256	11.558
ME.5.90	2048.13	11.0001	10.5893	11.4295
SH.24.90	2387.95	11.2216	10.8179	11.6629
BE.32.92	2274.58	11.1514	10.7411	11.572
FI.247.92	3317.71	11.696	11.245	12.1075
NL.938.92	2978.38	11.5403	11.1115	11.9531
SE.C273.92	1728.75	10.7555	10.3426	11.1616
ST.12.92	1713.1	10.7424	10.33	11.1447
ST.13.92	1770.54	10.79	10.3748	11.2096
UM.1982.92	2313.62	11.1759	10.7597	11.6047
UM.2000.92	1687.22	10.7204	10.3208	11.1372
AK.4.93	2584.22	11.3355	10.9092	11.7506
ES.5458.93	2265.83	11.1458	10.735	11.5509
MA.G101.93	1977.88	10.9497	10.5436	11.3539
MA.G109.93	1857.69	10.8593	10.456	11.2717
MA.G116.93	1855.83	10.8578	10.4338	11.2547
MA.G122.93	1595.14	10.6395	10.2402	11.046
MA.G130.93	1481.3	10.5326	10.1261	10.9426
NL.3.93	2402.18	11.2301	10.8226	11.6482
NL.17.93	2599.18	11.3438	10.9184	11.7711
NL.101.93	5600.13	12.4512	11.9904	12.8793
NL.115.93	2042.44	10.9961	10.5645	11.398
NL.126.93	1787.82	10.804	10.3961	11.2158
NL.165.93	2152.94	11.0721	10.63	11.4713
NL.179.93	2215.97	11.1137	10.7038	11.5329
PA.287.93	2324.14	11.1825	10.7645	11.5979
SG.6.93	1691.65	10.7242	10.3084	11.1283
YA.56.93	1622.47	10.664	10.2558	11.0864
YA.61.93	2234.73	11.1259	10.7079	11.5275
YA.62.93	1879.42	10.8761	10.4781	11.2983
NL.399.93	2405.86	11.2323	10.8223	11.6642
SD.9.93	1444.81	10.4967	10.0952	10.9037
LY.672.93	3151.43	11.6218	11.1932	12.0556
LY.1803.93	3315.2	11.6949	11.263	12.1329
NL.357.93	2125.05	11.0533	10.6464	11.4679
NL.371.93	2107.26	11.0412	10.5917	11.4355
NL.372.93	1323.71	10.3704	9.96851	10.7765
NL.398.93	1837.62	10.8436	10.4127	11.2303
NL.440.93	1605.67	10.649	10.2505	11.0574
OS.2219.93	2125.3	11.0534	10.6372	11.4666
OS.2352.93	2569.13	11.3271	10.8982	11.7462
ST.20.93	2986.08	11.544	11.1147	11.9688
VI.104.93	1423.38	10.4751	10.0899	10.8731
WE.59.93	1790.03	10.8058	10.3994	11.2285
SP.19.93	1611.06	10.6538	10.2357	11.0507
LY.1815.93	1514.63	10.5647	10.1694	10.9855
LY.22686.93	2703.07	11.4004	10.9836	11.8428
LY.23602.93	2181.24	11.0909	10.6775	11.5172
SP.3.93	3072.16	11.585	11.1679	12.0165
HK.1.94	2300.37	11.1677	10.7404	11.5678
HK.2.94	2074.82	11.0188	10.6163	11.4319
HK.55.94	1933.14	10.9167	10.5205	11.3339
HK.56.94	1246.1	10.2832	9.89008	10.69
SA.15.94	4797.24	12.228	11.7825	12.6891
SA.25.94	1697.05	10.7288	10.3129	11.1292
GD.25.93	2281.6	11.1558	10.7317	11.5737
SL.142.93	1628.52	10.6693	10.2494	11.0841
SL.160.93	2053.75	11.004	10.5731	11.4086
EN.7.94	2572.44	11.3289	10.9015	11.7462
JO.33.94	2151.49	11.0711	10.6716	11.5033
FI.338.95	1663.95	10.7004	10.2807	11.0933
ST.506.95	2264.79	11.1452	10.7434	11.5785
JO.47.94	2089.16	11.0287	10.6199	11.4403
GE.A9509.95	2201.61	11.1043	10.6995	11.5299
HK.32.95	2103.61	11.0387	10.616	11.4497
GE.6447.91	2292.76	11.1629	10.7524	11.5865
LY.1189.91	1742.36	10.7668	10.3628	11.185
LY.1276.91	1365.08	10.4148	10.0158	10.8284
LY.1337.91	2197.7	11.1018	10.6877	11.533
LY.1373.91	2220.55	11.1167	10.6857	11.5213
LY.1594.91	1933.48	10.917	10.4869	11.3115
LY.23672.91	1691.39	10.724	10.3164	11.1247
LY.24103.91	2291.6	11.1621	10.7509	11.5902
LY.24222.91	1602.96	10.6465	10.2478	11.0567
ST.20.91	1266.49	10.3066	9.90268	10.6976
FI.218.92	1697.22	10.729	10.3371	11.1456
GE.5113.92	1764.97	10.7854	10.3733	11.1923
HO.56798.92	2592.54	11.3402	10.9249	11.7553
HO.56829.92	2095.68	11.0332	10.6355	11.459
HO.56941.92	1423.07	10.4748	10.0554	10.8767
OV.31.92	1410.02	10.4615	10.0657	10.8587
NI.3126.92	1574.07	10.6203	10.2359	11.0482
NL.823.92	2698.62	11.398	10.9749	11.8125
PA.320.92	1838.89	10.8446	10.4131	11.2395
PA.325.92	4970.91	12.2793	11.8405	12.7186
PA.407.92	2524.48	11.3018	10.8756	11.7125
PA.417.92	2061.97	11.0098	10.5949	11.4265
PA.424.92	1973.66	10.9467	10.5323	11.3552
PA.457.92	2132.85	11.0586	10.6326	11.4688
PA.490.92	1831.63	10.8389	10.4298	11.2438
PA.512.92	1249.53	10.2872	9.88802	10.6904
PA.548.92	2343.17	11.1942	10.754	11.5961
PA.564.92	2155.82	11.074	10.6453	11.4846
PA.597.92	1715.81	10.7447	10.3269	11.1454
RD.100540.92	3023.07	11.5618	11.1554	12.0056
ST.8.92	2228.98	11.1222	10.6961	11.5342
FI.339.95	1795.37	10.8101	10.4093	11.2195
HK.3.95	2938.65	11.5209	11.0743	11.9379
FI.381.95	2012.1	10.9745	10.5308	11.3668
HK.38.95	2109.35	11.0426	10.6171	11.4598
HK.49.95	3446.8	11.751	11.3184	12.183
HK.55.95	2151.91	11.0714	10.6622	11.5051
LY.2279.95	2273	11.1504	10.7391	11.5748
NA.933.95	2152.75	11.072	10.6763	11.5123
NL.271.95	4006.99	11.9683	11.4993	12.3847
VI.75.95	1832.06	10.8393	10.4249	11.2452
WU.359.95	2072.8	11.0174	10.6128	11.4486
BR.8.96	1247	10.2842	9.9034	10.6923
GE.3958.96	1774.06	10.7928	10.3929	11.2064
HK.20.96	1431.04	10.4829	10.0851	10.896
HK.42.96	1866.05	10.8658	10.4509	11.2689
HK.357.96	2127.09	11.0547	10.6457	11.4713
HK.358.96	2471.57	11.2712	10.8611	11.7013
HK.434.96	2407.44	11.2333	10.8013	11.6473
NL.91.96	3609.86	11.8177	11.384	12.2491
SP.1.96	1362.48	10.412	9.98355	10.7978
HK.1.97	2399.99	11.2288	10.8136	11.6433
NE.491.97	2137.9	11.062	10.6372	11.4761
AU.10.97	2078.65	11.0214	10.5969	11.4253
HK.280.97	2282.17	11.1562	10.7354	11.5702
NL.300.97	2038.56	10.9933	10.5577	11.3945
SY.5.97	1720.73	10.7488	10.3386	11.1542
NL.5.98	2616.33	11.3533	10.928	11.773
LY.1781.96	2050.27	11.0016	10.5806	11.4077
JO.10.97	3433.2	11.7453	11.3227	12.1743
OS.21.97	1818.49	10.8285	10.4203	11.2419
OS.244.97	5150.26	12.3304	11.8961	12.7713
NL.414.98	2978.08	11.5402	11.1226	11.9609
NL.462.98	1713.05	10.7424	10.3296	11.1471
MW.10.99	1237.27	10.2729	9.88759	10.6743
NL.301.99	1816.69	10.8271	10.4148	11.2387
NL.3.00	1853.01	10.8557	10.436	11.2513
NL.427.98	1913.15	10.9017	10.5007	11.311
TE.1.77	1898.42	10.8906	10.4607	11.2772
GF.V728.85	1946.98	10.927	10.5141	11.3386
PM.2007.99	1629.99	10.6706	10.271	11.088
NL.118.01	2150.62	11.0705	10.6712	11.5099
NL.126.01	3052.89	11.576	11.1509	11.9991
NL.1.02	1915.7	10.9037	10.4846	11.3052
NL.120.02	2350.81	11.1989	10.7685	11.5964
NL.18.94	1453	10.5048	10.1097	10.9104
FU.411.02	2881.52	11.4926	11.0763	11.9389
NL.22.03	1414.16	10.4657	10.0685	10.8808
NL.213.03	3041.63	11.5706	11.1595	12.0219
NL.217.03	1419	10.4707	10.0566	10.8579
NL.222.03	2135.51	11.0604	10.6686	11.4885
FI.170.03	3652.24	11.8346	11.4196	12.2727
NL.124.01	2236	11.1267	10.6872	11.5298
NL.20.03	2339.54	11.192	10.7774	11.6218
HK.1.68	1810.46	10.8221	10.4115	11.2402
HK.107.71	1498.54	10.5493	10.1354	10.9396
EN.42.72	2249.22	11.1352	10.7157	11.5656
PC.1.73	2039.11	10.9937	10.5672	11.3921
VI.3.75	2421.94	11.242	10.8245	11.664
Wyoming.3.03	3562.22	11.7986	11.379	12.2311
Shantou.1219.04	1827.53	10.8357	10.4341	11.2589
CA.7.04	1456.37	10.5082	10.1143	10.926
NY.55.04	2651.78	11.3727	10.9553	11.7975
Annecy.1138.05	2050.99	11.0021	10.5963	11.4258
HK.4443.05	2951.24	11.5271	11.121	11.9644
Anhui.1238.05	2390.92	11.2234	10.8216	11.6583
Hiroshima.52.05	1426.63	10.4784	10.0768	10.8749
Wis.67.05	1438.34	10.4902	10.0786	10.8908
WE.1.04	1636.22	10.6762	10.2601	11.0749
Sing.37.04	1823.73	10.8327	10.4111	11.2235
VI.523.04	3126.08	11.6101	11.1889	12.056
Bris.3.05	2283	11.1567	10.7335	11.573
VI.512.05	2487.08	11.2802	10.8594	11.7
Mal.753.05	1779.38	10.7972	10.3819	11.2127
Bris.49.06	2210.18	11.1099	10.6795	11.5209
VI.170.06	1761.68	10.7827	10.3546	11.1791
VI.156.06	1427.94	10.4797	10.0744	10.8708
SY.13.06	1837.18	10.8433	10.4516	11.2737
SY.15.06	2154.67	11.0733	10.6576	11.4933
SY.16.06	2214.92	11.113	10.7009	11.528
VI.149.06	3851.44	11.9112	11.4669	12.3354
VI.153.06	2449.74	11.2584	10.8339	11.6745
Sing.57.06	2356.1	11.2022	10.7845	11.6086
SA.3.06	1527.3	10.5768	10.17	10.9848
JO.177.06	2244.32	11.1321	10.7246	11.5738
JO.429.06	1739.26	10.7643	10.3677	11.1761
VI.148.06	2853.59	11.4786	11.0615	11.9158
SY.17.06	1271.13	10.3119	9.918	10.7216
Bris.46.06	2240.08	11.1293	10.7188	11.5415
Perth.16.06	2659.12	11.3767	10.9681	11.8024
JO.501.06	1942.6	10.9238	10.5185	11.3387
Thailand.86.06	2178.48	11.0891	10.6966	11.5241
Auckland.47.06	2427.24	11.2451	10.8053	11.6691
SA.4.06	1735.89	10.7615	10.3668	11.1942
Auckland.61.06	1412.31	10.4638	10.0467	10.8611
Auckland.75.06	2519.06	11.2987	10.887	11.7366
JO.510.6	1771.29	10.7906	10.3679	11.1863
SY.18.06	2563.66	11.324	10.8934	11.7378
CC.20.06	1787.76	10.8039	10.3665	11.1952
Sing.29.06	1859.89	10.861	10.4616	11.2803
Bris.9.06	2293.66	11.1634	10.726	11.5644
Nepal.921.06	4788.71	12.2254	11.7754	12.6649
Bris.4.07	2731.6	11.4155	10.9794	11.8182
Bris.10.07	2843.31	11.4734	11.0512	11.9074
Perth.27.07	1755.46	10.7776	10.358	11.1839
PH.1616.07	1999.87	10.9657	10.5505	11.3804
Wis.3.07	2501.57	11.2886	10.865	11.6964
Bris.202.07	3195.65	11.6419	11.2317	12.0851
Bris.229.07	1614.41	10.6568	10.2386	11.0539
Uru.716.07	1409.21	10.4607	10.0476	10.8524
FI.9.08	1948.77	10.9283	10.5097	11.342
JO.15.08	3154.52	11.6232	11.2148	12.0685
HK.1952.09	1828.39	10.8364	10.4224	11.248
HK.1985.09	1917.48	10.905	10.4615	11.2896
Perth.16.09	2344.67	11.1952	10.7899	11.6261
Wis.15.09	3325.34	11.6993	11.2729	12.1389
VI.361.11	1406.81	10.4582	10.0642	10.8719
TE.50.12	1733.21	10.7592	10.3615	11.1835
Sam.73.13	2914.56	11.5091	11.1126	11.9731
HK.146.13	2011.14	10.9738	10.5797	11.4057
Saf.4655.13	2256.91	11.1401	10.7152	11.5512
ST.6.14	2387.92	11.2215	10.8274	11.6643
Norway.466.14	2382.6	11.2183	10.7819	11.6277
Swit.9715293.13	1583.74	10.6291	10.2178	11.0252
Slov.1944.14	1875.55	10.8731	10.4904	11.3168
Norway.3004.14	1611.05	10.6538	10.249	11.0662
NL.525.14	1788.92	10.8049	10.4094	11.221
HK.5738.14	1637.98	10.6777	10.2712	11.0888
HK.4801.14	2602.99	11.346	10.904	11.7586
Georgia.532.15	2163.2	11.0789	10.6584	11.4996
EN.929.16	3153.05	11.6225	11.1919	12.0562
Norway.3798.16	2115.87	11.047	10.6286	11.4466
